# Supplementary material for: StreptoBase: An Oral Streptococcus mitis Group Genomic Resource and Analysis Platform
Source: PLoS One. 2016 May 3;11(5):e0151908. doi: 10.1371/journal.pone.0151908 (PMC4854451; doi:10.1371/journal.pone.0151908)
Supplement: S1 Fig — The genome details include genome size, number of contigs, number of ORFs, number of tRNAs, number of rRNAs, GC content as well as NCBI accession numbers of the 104 Streptococcus strains. (XLSX) [file pone.0151908.s001.xlsx]

## Sheet: Sup_Table1
				Strain Name	Genome Size	No. of Contigs	No. of ORFs	No. of tRNAs	No. of rRNAs	GC Content (%)	NCBI Accession Numbers
				ATCC700641	2131358	49	2083	57	12	42	SAMN00253300
				ATCC51100	1994424	10	1979	59	14	42.6	SAMN00216974
				PV40	2190985	43	2170	46	3	40.5	SAMN03480623
				Blackburn	2164498	50	2132	42	3	40.5	SAMN03480626
				Challis	2196662	1	2173	59	12	40.5	SAMN02603977
				channon	2233494	33	2236	42	3	40.6	SAMN03480628
				FSS2	2185874	19	2165	46	3	40.5	SAMN03481559
				FSS3	2312007	398	2212	42	5	40.2	SAMN03481560
				FSS8	2151860	41	2132	38	2	40.6	SAMN03480641
				M5	2157804	67	2117	41	3	40.6	SAMN03480683
				M99	2166946	45	2128	43	3	40.5	SAMN03480687
				MB666	2308015	20	2314	46	3	40.3	SAMN03480688
				MW10	2186113	27	2158	38	3	40.5	SAMN03480689
				PK488	2202674	46	2176	37	3	40.4	SAMN03480700
				SK12	2145819	27	2143	47	3	40.6	SAMN03480703
				SK120	2164760	28	2119	47	3	40.4	SAMN03480740
				SK184	2255061	53	2273	42	3	40.5	SAMN03480741
				ATCC700779A	1884302	31	1890	43	2	39	SAMN00216972
				ATCC700779B	1857229	53	1874	41	3	39	SAMN00761850
				SK970	1945605	9	2196	54	14	39.4	SAMN00621709
				SK1076	1744059	30	1817	53	13	39.5	SAMN00621697
				SK1302	1792252	148	2286	17	4	39.2	SAMN02435821
				X	1869505	16	1989	53	15	39.6	SAMN00255230
				11_5	1875248	69	1973	41	3	40.3	SAMN02470837
				13_39	2058881	153	2153	38	3	39.7	SAMN02470854
				17_34	1873245	51	1972	42	3	40.2	SAMN02470848
				18_56	1923089	86	2014	39	3	40.2	SAMN02470843
				21_39	1986223	48	1944	52	3	39.9	SAMN02470846
				27_7	1923145	54	1904	45	3	40.3	SAMN02470839
				29_42	1943773	43	2094	44	3	40.2	SAMN02470852
				ATCC6249	1897538	20	1784	31	3	41.2	SAMN00116813
				B6	2146611	1	2150	61	12	40	SAMEA3138244
				F0392	1916998	2	1935	62	12	41.2	SAMN02415617
				NCTC12261	1830832	24	1805	59	12	40.5	SAMN02435817
				SK95	2020730	66	2021	33	3	40.8	SAMN00621712
				SK321	1873698	40	1858	22	0	40.1	SAMN00001433
				SK564	2026894	35	2021	32	0	39.7	SAMN00001434
				SK569	1975266	54	1906	58	14	40.2	SAMN00621701
				SK575	2018798	90	1954	30	3	39.7	SAMN00761799
				SK579	1979452	82	1920	30	3	39.9	SAMN00761835
				SK597	2029195	108	1989	24	3	39.5	SAMN00001435
				SK616	1986919	125	1893	28	3	39.8	SAMN00761793
				SK1073	2114707	54	2043	52	15	40	SAMN00621702
				SK1080	1943752	34	1948	73	21	40.3	SAMN00621705
				SPAR10	1758645	10	1739	61	13	39.4	SAMN00811524
				AS1.3089	2142100	1	2225	50	12	42.1	SAMN02603400
				DOB1CBV2	1979098	99	1966	41	3	42.6	SAMN03480632
				JP11BBV4	1991673	95	1995	46	4	42.4	SAMN03480680
				LR11BV4	2097588	373	2027	45	3	42.5	SAMN03481561
				ATCC35037	1884709	25	1881	33	0	41.3	SAMN00120580
				ATCC49296	2054852	20	1994	32	3	41.1	SAMN00260261
				JP11BV3	1990080	75	1913	46	5	41	SAMN03480681
				SK10	1938353	39	1901	40	2	41.3	SAMN00761853
				SK100	1920577	51	1923	34	5	41.1	SAMN00761854
				SK255	2005180	63	2051	56	13	40.9	SAMN00621703
				SK304	2020585	25	2009	31	1	40.7	SAMN00829137
				SK313	1888813	5	2103	54	14	41.4	SAMN00621710
				SK610	1986816	31	1911	27	3	41.1	SAMN00761855
				SK1074	1853895	20	1786	29	3	41.3	SAMN00761796
				Uo5	1576171	1	1582	58	12	41.1	SAMEA2272261
				ATCC903	2116147	84	2059	32	3	41.8	SAMN00253299
				ATCC15912	2153652	1	2056	61	12	41.7	SAMN00113608
				BVME8	2122553	109	2086	43	2	41.8	SAMN03480630
				CC87K	2186537	12	2168	42	10	41.7	SAMN01162070
				DORA_23_24	2821604	1431	2520	18	3	40.7	SAMN02316559
				F0405	2050298	16	2099	64	19	42	SAMN00115113
				F0449	2082334	134	1980	30	3	41.9	SAMN00761820
				FW213	2171601	1	2104	61	12	41.6	SAMN02603112
				POW10	2042421	117	1983	48	4	41.9	SAMN03480701
				SK236	1988691	18	1954	54	13	42.1	SAMN00621706
				ATCC700780	1633292	17	1650	30	3	39.1	PRJNA53059
				NCTC 7863	2302661	110	2284	40	6	43.3	SAMN03480625
				ATCC29667	2427335	10	2387	35	3	42.9	SAMN00262642
				CC94A	2498603	7	2506	63	21	42.9	SAMN01162043
				FSS4	2312671	63	2294	49	3	43.2	SAMN03480635
				FSS9	2429261	20	2418	47	3	43.1	SAMN03480643
				MB451	2452761	27	2429	47	3	42.9	SAMN03480680
				PJM8	2368196	163	2326	42	5	43.2	SAMN03480699
				SK1	2280483	7	2257	35	3	43.3	SAMN00253318
				SK36	2388435	1	2385	61	12	43.4	SAMN02604299
				SK49	2260082	5	2281	47	3	43	SAMN00253323
				SK72	2361913	6	2353	35	3	43.3	SAMN00253313
				SK115	2335382	5	2296	35	3	43.4	SAMN00253314
				SK150	2313810	5	2292	35	3	43.2	SAMN02415615
				SK160	2326340	5	2311	49	3	43.3	SAMN00253316
				SK330	2413421	11	2399	47	3	43	SAMN00253320
				SK340	2397186	4	2369	35	3	43	SAMN00253970
				SK353	2292863	3	2279	47	3	43.3	SAMN00253310
				SK355	2351951	6	2322	47	3	43.4	SAMN00253324
				SK405	2297968	9	2275	47	3	43.3	SAMN00253311
				SK408	2398071	6	2395	47	3	42.8	SAMN00253319
				SK678	2288661	4	2257	35	3	43.3	SAMN00253312
				SK1056	2363727	3	2366	35	3	43.1	SAMN00253325
				SK1057	2334612	5	2338	49	3	43.2	SAMN00253315
				SK1058	2342920	4	2327	35	3	43.2	SAMN00253321
				SK1059	2426375	9	2402	35	3	42.9	SAMN00253969
				SK1087	2307525	7	2332	45	3	43.1	SAMN00253322
				VMC66	2311181	5	2288	47	4	43.3	SAMN00253296
				1366	1871850	14	1900	46	12	41	SAMN02469809
				2425	1871835	15	1898	46	12	41	SAMN02469816
				2426	1882877	25	1907	47	14	40.9	SAMN02469815
				AZ_3a	2184662	22	2203	47	3	40.3	SAMN02469808
				DG11BV1	1885767	44	1838	45	3	41.1	SAMN03480631
				JP1BV1	1792852	37	1786	45	3	41.2	SAMN03480682
